# Supplementary material for: Corsair rotational bougie technique for facilitating balloon passage through a total occlusion lesion: a case report of balloon pulmonary angioplasty
Source: Eur Heart J Case Rep. 2023 Jan 24;7(2):ytad040. doi: 10.1093/ehjcr/ytad040 (PMC9903290; doi:10.1093/ehjcr/ytad040)
Supplement: ytad040_Supplementary_Data [file ytad040_supplementary_data.zip]

Archive with 2 entries (2 files):
- supplementary material online Video S1.mp4
- supplementary material online Video S2.mp4
